# Supplementary material for: Development of Cobalt-Binding Peptide Chelate from Human Serum Albumin: Cobalt-Binding Properties and Stability
Source: Int J Mol Sci. 2022 Jan 10;23(2):719. doi: 10.3390/ijms23020719 (PMC8775498; doi:10.3390/ijms23020719)
Supplement: Supplementary file 1 [file ijms-23-00719-s001.zip]

Archive with 1 entries (1 files):
- ijms-1499975-supplementary.pdf
